# Supplementary material for: Early Evolution of Conserved Regulatory Sequences Associated with Development in Vertebrates
Source: PLoS Genet. 2009 Dec 11;5(12):e1000762. doi: 10.1371/journal.pgen.1000762 (PMC2781166; doi:10.1371/journal.pgen.1000762)
Supplement: Table S2 — Details of sequence matches between Human CNEs and Lamprey whole-genome shotgun reads. (0.04 MB XLS) [file pgen.1000762.s005.xls]

## Sheet: S1_lamprey74_seqs_coords.fa
Table S2. Details of sequence matches between Human CNEs and Lamprey whole genome shotgun reads
Lamprey Clone name	region of hit	frame	Human accession number in CONDOR	Vertebrate accession number in CONDOR	gene region	LPC score	type of CNE	length of hit	E-value	Perccent identity	Human co-ordinates	Lamprey sequence
PMAC-awj40c11.b1	35-315	1	CRCNEAC00000096	CRCNE00000025	IRX5	401.33	DCNEu	280	7e-54	0.7789	Human_chr16:52881125-52881561	GGGCCACGGGTTAATAAAATGCTCATTTTATTTTAGCAGTTGTTTTTGCTGTGAAGTTCAGATAAGTGGTTGACCAGTGGAGCCTGTAATTACAATCTTAGCGAACCCGGGCCCAATCTGTAGATAAATCTCAGCACCCAATTACAAGCTGTAATAATTTTGCAGCAGCGCTCGTAATGAGGTTTAATGCGGGCGGCGTTGCTATAATTCCCACTGGATGCAGACTCCATCAGCTGTTGCCTTTGTAATTATACCGGCGGAAAATCATTATTTCATGTTCA
PMAC-awz96g01.g1	554-683	-1	CRCNEAC00000173	CRCNE00000055	PAX2	383.76	CNEu	129	3e-05	0.6615	Human_chr10:102363611-102364054	GTCATTAACCACAAGCCAATTTTACTCCTATTTCTTTAACGACGTCGTAATGTGCGTCAAACCCCCACTAACTGGAAACTGGGGAGTGCTCTGAAGGTCAATTTCATCTGCATGCTCCTTCAAGCGCTTC
PMAC-ber39b07.g1	358-510	-1	CRCNEAC00000184	CRCNE00000066	PAX2	238.63	CNEu	152	1e-19	0.7532	Human_chr10:102409205-102409501	GCAGATGGCCCATTACGACGGAGAAATGGATTGCTTAATAAAGCGTGTCATCGGCCAGATTTCCCGCTTGGCTAGCCACACACGACTTGTTTGTTGCACAATTTTTTCGGTGTCAGATTTGTCGCCGCGCGTGTCGCCACCGTTTTAGGTCAC
PMAC-bgr89g05.g1	69-165	1	CRCNEAC00000189	CRCNE00000071	PAX2	348.92	DCNEu	96	2e-22	0.866	Human_chr10:102437467-102437914	GAGAGCGGCTATCAAAGAGAAAGATAGAAATTTAAAAAAGATAAATAGCGCCATTAATCTGAAACATTTCTCGTCCATTATCTCCGGAAACGAGGAG
PMAC-bhp24f07.g1	330-460	-1	CRCNEAC00000208	CRCNE00000090	PAX2	236.71	DCNE	130	2e-05	0.6565	Human_chr10:102553653-102553949	CAGCGCGATCAACGTTACAGGGCAGATCAATGCGACTCCATCTGCCCACAAAAGCGCTGGATTAAGTGGGATATTATGGGCGCGATGAGTTGCCACGCGGCTGTTCATTCCAGCTTCATTTCGGCCGCCTC
PMAC-bmx21g07.g1	261-347	-1	CRCNEAC00000217	CRCNE00000099	PAX2	126.02	DCNE	86	1e-09	0.7471	Human_chr10:102586106-102586254	CCAGCGCACCCTCTGTCAGCCTCACCAAATGATGAATTGCCCTGTCGGAGCAACTCATTCAGGGACCAATTAAAGACAGAGAGAGGA
PMAC-atu89a06.b1	103-243	1	CRCNEAC00000430	CRCNE00000133	PAX2	255.9	DCNE	140	3e-29	0.8014	Human_chr10:102404220-102404506	CAGGACTCCTCCATTTCGCTGTAAAATGAAAATTCACCCAGAATTACATTTCGAGTCATCATCATGTTTATTAAGCGTGGATGATGTATATGCACGAAGCTGGTCTTGGGCCGGGCGGTTAATGATGCATAAGATTAAACC
PMAC-bdp82e08.g1	647-714	-1	CRCNEAC00000437	CRCNE00000140	PAX2	160.99	CNE	67	4e-05	0.75	Human_chr10:102420508-102420719	CCTCTGGAGTCAAATTGTGAAAAACGGTTTGGAAGAGTTGAGTAAATTACCGTGTCAGCTCCTATTTA
PMAC-boe54a04.b1	80-141	-1	CRCNEAC00000464	CRCNE00000167	PAX2	163.07	DCNEu	61	4e-06	0.7903	Human_chr10:102557869-102558062	GCCTAATTGAGTTCATTTTCATTTCCTCTCCGTCCCCTCGAATTAATCAAGTGATAAATCAG
PMAC-blb45f05.b1	234-298	1	CRCNEAC00003196	CRCNE00000999	MEIS2	152.4	DCNE	64	5e-08	0.8485	Human_chr15:35179347-35179540	CATCACTCATTCAGTGCCTTGACAACGCGGTGCTGATTGACAGCTGGAGTGGCAAAAAGCCATGA
PMAC-bha52a06.b1	288-370	1	CRCNEAC00003201	CRCNE00001004	MEIS2	132.97	CNE	82	1e-07	0.7711	Human_chr15:35166831-35167007	CAAGCCCTAGCCATATTGTTTCTGGCTTTCAGATTAATTACATCGTACATTATCAGCTTATGCATCTCTGGACCGGCAAATAG
PMAC-bof30d03.g1	462-523	1	CRCNEAC00003225	CRCNE00001028	MEIS2	144.32	CNE	61	5e-10	0.9032	Human_chr15:35114844-35115005	AGAGAAAATAATGAGTTCTGAACAAATACTTGACTAATTTAAAGGGCTGTAAATCCATTACA
PMAC-azl62d08.b1	237-461	-1	CRCNEAC00003239	CRCNE00001042	MEIS2	498.86	CNE	224	1e-05	0.6283	Human_chr15:35028709-35029283	TATTTATCTGAGATGTTTCATTTACAGAGCCCTTTATCTGCAGGCCACAGATAGACAAACATTCCCGAGCCCCACAACTTTATCAGCCTTCTGGCCCCATCCACAGCCTGGGGTCAATTGATTTCTCTTCTGCTCTCATTCATTTTTTATCCCGTTTTATTTGCTGTATCACAGCGTGAGGAGACGCATCTGGAGAATTATGGAGTTTTTCAGCCTTATCTGGCA
PMAC-bfi92a10.b1	388-613	1	CRCNEAC00003285	CRCNE00001088	MEIS2	350.67	DCNE	225	5e-20	0.6856	Human_chr15:34753948-34754355	GAGCAAGAACAGCGCGTGACAAATGATAATGGGGAATCAATACGCGAGAAGATATCAAGCAGCTGAGCTTATGAAGCTGGGAGACAAATTGCTGGCCTACAACGCTCATTTCCCTTAACAAAGTCAACATTGCACTTTTTTACACCGTGTTGAAGGAAAATCAAAGAGCCTTGCCGGGCTGGTAATATTACCGACTTTTTCACTCTAATGGCGTTTTGATTGATTT
PMAC-awz97c03.b1	38-152	-1	CRCNEAC00003286	CRCNE00001089	MEIS2	205.36	CNE	114	0.0005	0.6638	Human_chr15:34753603-34753865	TGACCTTGGCGCTGACATTGTGCACTCCAATAAAGTATTGACCTGCCAGTGGCGGCCCTGCTTGGCTAATAAATCAGGCGGGCCCGAAATGAACTGCACTAACGGTCGTTCATCA
PMAC-bhl06a08.g1	325-509	1	CRCNEAC00003288	CRCNE00001091	MEIS2	208.33	CNEu	184	6e-08	0.6505	Human_chr15:34752611-34752851	ATGATGAATCTCAGGGCATGCAGGTTAGAGAATATTAGGGGACATTTACATAAAGTGGATGGGTCTAGTATTGATGGAACCCTACGTGATAAATGGGATGTTCAAATATCAGGAGACAGTCCCGCTATCTGTCTACCTGCAGCAGCCCTCATTAGATTCCCAAATCGACTCTGGTTTAATTTGTC
PMAC-bnx75c10.b1	339-423	1	CRCNEAC00003292	CRCNE00001095	MEIS2	71.34	CNE	84	2e-13	0.8276	Human_chr15:34739579-34739667	ACAATTATCTCATCTTTGTTTCATAATGGAAACACATTACACAACTCCAATATCCAGAGGAAAATTTCATGATTTCACAGCAGAG
PMAC-avy63e10.b1	269-391	1	CRCNEAC00003293	CRCNE00001096	MEIS2	136.33	DCNE	122	2e-10	0.7073	Human_chr15:34738462-34738637	AATTTGAAGGTTGACTATGACAAATGACACTATAAGCCAGGAAACTGATCACAACAGACAACTATTTTAATCTTCTTCATGATTAAATTGAAGTAACAACATGCTGATCTCATGTAATTTCCT
PMAC-ana46e09.b1	571-769	1	CRCNEAC00003299	CRCNE00001102	MEIS2	282.81	DCNE	198	1e-19	0.6935	Human_chr15:34723942-34724267	GCCTCCTGACTGATACCTGTCACCGGATGATAAATGACTCAATTTGCTTTGTAATACCGCCTTCTGTCACTGTGGCCCTGGCCATTCATCATCATCCCTGTCAGTGGCACAAAGTCGCCCTGACAGGGGAAGTTGGCAGCCAGTTACTGCACAACACTAGGCCGACACGGGGAAATCGCAGATGTTAGCATAATAATGG
PMAC-bfa75h06.b1	67-164	-1	CRCNEAC00004218	CRCNE00001289	IRX5	318.71	DCNE	97	0.0002	0.7041	Human_chr16:50290136-50290519	GACAGGCCAGCAATCAGATTATTCACTCAGATCCCAAACCTCCCATCCTCTGCTCAGGATTAGAATGAAAATGTTAGGATGGATCAATAAACAATCTC
PMAC-bml03g10.b1	370-413	1	CRCNEAC00004240	CRCNE00001311	IRX5	136.05	DCNE	43	3e-06	0.9091	Human_chr16:49742803-49742976	AATTATGATTATCAATAATGCATGGCGATTAATCATCCAAGGGC
PMAC-bmr71b01.g1	154-360	1	CRCNEAC00008081	CRCNE00002445	BCL11A	257.57	DCNEu	206	3e-40	0.7885	Human_chr2:58711649-58711928	TTATGCAAATTTATGCAGAGAAATTAAGGGAAAGAATTAAAAGCAAAAATGAGGTTGCTACACATGAGTTGTTAGGATTATGAATAATTACTCAGAGTGTCCTGTGCCTAATATAACTTGTTTTTGATAAACAAAGCCTTAATTGTCTGAATGCTACAGAGACTGCGGGCGATATTCATTAATCTTATGTTACAAGTCTCGGGTGTT
PMAC-axh08a03.b1	263-454	-1	CRCNEAC00008273	CRCNE00002544	BCL11A	285.85	DCNE	191	6e-46	0.8438	Human_chr2:60295289-60295619	GGGGACCAGCTGTGCCGCGTTACTCAATTATACATTAGCGTACATCACTCGGCAATCTGTTCATATCAATTTAATTGGATTTTAATGCTGCCTCTGATCTTGTTGTCTAATTAACAGCACTGGCTGGCATTAAAGCAAAACCACATTGTACCTAGCACCTTTTGATCCCAAGCCATATGTGGCTCTGCCGTT
PMAC-bho87b05.b1	482-581	-1	CRCNEAC00008277	CRCNE00002548	BCL11A	208.62	DCNEu	99	5e-05	0.7327	Human_chr2:60151436-60151672	ACGTTATTAAGATATGATCAAATCAATTTGACTGCTGCTCCGTAACAAATTAAAAGTAACAAGGTACACTGATAATAATCTCCACCAGCTCCCGGGCATT
PMAC-bca14g06.b1	592-649	1	CRCNEAC00011167	CRCNE00003460	FOXP2	158.7	CNE	57	4e-05	0.7931	Human_chr7:113842331-113842549	AGTGATTAAACATTGATTGTGTGTATGATTGCCTGCGGACGACTAAACAATCAGGGAG
PMAC-bdn83f10.g1	302-399	1	CRCNEAC00011174	CRCNE00003467	FOXP2	261.77	DCNEu	97	4e-11	0.798	Human_chr7:113845370-113845687	AGCGAAATCTTCACCCGTATTTACCAATTCATTAAGACCCAGTGATGCGAGCTTAGCGAGAGGGCTCTGGCAACATAAATCAGGTTCCAATATAATGA
PMAC-azq46h03.b1	310-442	-1	CRCNEAC00011177	CRCNE00003470	FOXP2	109.36	CNE	132	1e-52	1	Human_chr7:113852834-113852966	TGAAAGTACAGTATATTTATGCAGTGAAAATGATAAAACATTTATTACTGTAGAGAAGGTAATATGCATAATTTATGCTGTTTTTAGCACAATCATTAGTGATATTCTTGATAGATTTTATTTCCAGCTTTCA
PMAC-aob36g07.b1	422-560	1	CRCNEAC00011192	CRCNE00003485	FOXP2	238.93	CNE	138	2e-14	0.7376	Human_chr7:113930061-113930330	GCAGCTTTGTTTACCTTGGCAAGGAGCTAATAAAAATTTTCATCTGAAGGGGAAATGTACACACGGCATTCTTGTTTGTCCTGCATTATTAGCAGCCAAATCGAGGTCTTTGTAAAATTGTCTGCAGGCGCAGTGCAAA
PMAC-bmt70g11.g1	521-626	-1	CRCNEAC00011202	CRCNE00003495	FOXP2	226.99	CNE	105	3e-10	0.7685	Human_chr7:114049548-114049827	CTTGTAATTATCGTGTCATAAACTAAAACGCAACTGAAAGCGTCTGTAAAAATTAAATTTATGGCATGTCAGGGAAAGATAATAACCAAGCAAGCTATTAATTTTC
PMAC-ayx84d03.b1	462-526	1	CRCNEAC00011209	CRCNE00003502	FOXP2	162.63	DCNE	64	1e-05	0.7692	Human_chr7:114076536-114076743	AAAGGGCATTTGCAACCTCAGCTCAAACTGCACATTAGGGCCGGGATTAAATGATGAATGAAATG
PMAC-blq62a01.b1	642-716	1	CRCNEAC00011268	CRCNE00003561	FOXP2	288.71	CNE	74	3e-06	0.7467	Human_chr7:115101152-115101486	AGGGAGATGAAGGTTAATGCTAATGCACAACCTGCCTAACCATCATTATCGCCCAGATGCGAAAATAAATGAAGC
PMAC-bkz54f01.g1	601-667	1	CRCNEAC00011272	CRCNE00003565	FOXP2	121.03	CNE	66	7e-06	0.7612	Human_chr7:115134980-115135116	AGACCATAAATATCGTGTCACAATTGTTACGGTCCTCTTTCACGGAACACTGCCTGTTTATTAGGGG
PMAC-azm51a08.b1	38-113	1	CRCNEAC00012171	CRCNE00003742	EBF3	74.36	CNE	75	9e-22	0.9474	Human_chr10:131642205-131642314	ATAATGTTTTCTGGGAAAACACAAAAGCAGATGTTCCTCATTAGGAACACCCATTGTCTACATATCACAACTATGA
PMAC-azm51a08.b1	463-594	1	CRCNEAC00012172	CRCNE00003743	EBF3	96.02	CNE	131	1e-33	0.8947	Human_chr10:131641669-131641801	CCCAATAAATCTGGCATTATTCTATAGACTTCGGGAGACTTATCATTCCAAGTGTGTCCTACTTTCCTGTATGGGAGCCAGACATCTGCTTATCCCATTTCTTTCATATGGAGTTTGAAATAGCTGTAGTTT
PMAC-bdk60a01.g1	383-552	1	CRCNEAC00012190	CRCNE00003761	EBF3	224.7	DCNE	169	3e-09	0.6588	Human_chr10:131595851-131596140	AGTGCACTTTTCCCGCGGCACGGCCGCATCACCTGTGCGTGTCAGCGGCGCAGCGAGAATCAATAGCGATTTATAATTCACCAGTCTGACCTATCAGTTTTTAACGGCCCCCCTTCCCATCCACTCTCATTAATTTTGCATCGCCATTGACCGAAACCCGCCGATTTTTA
PMAC-ayh16a07.g1	417-570	-1	CRCNEAC00012203	CRCNE00003774	EBF3	263.43	DCNE	153	2e-16	0.7273	Human_chr10:131584054-131584352	AGTTTCAAACTGCCGCCGTCAGGACTTTGTTAATTAAGCCCCTCCCCCTTCCCAACGCCTTAATAACCGTTAATTGGCCGCCTGCTATTTTCAGCACAATTTGATAATTAGAAGAAAAGTCTGCGCAGGGTTTCAAGCTAATTACCGGGAGGCT
PMAC-blk26e04.g1	329-439	1	CRCNEAC00012204	CRCNE00003775	EBF3	140.66	CNE	110	5e-10	0.7568	Human_chr10:131582437-131582598	TCATTAATGGCTGTGTAAAACCCTTATTGAATTAATTAACTGATGAGGAGTTACTGGCTTATGAAATAAGAGGGTTTGCGCGCAGATGACAGCGGTAATGAATTAAACATC
PMAC-acy18e05.b1	175-388	1	CRCNEAC00012207	CRCNE00003778	EBF3	436.58	DCNEu	213	7e-43	0.7944	Human_chr10:131581440-131581914	ACAGTTTAGCGGACTTGGCCCTCGCCCTATCAGCATGTTAATCAAATTACTTCGGAAGGTAAAATTGACAGTTTTCATTAATTATACACCGCCGATTCCATTTGCAATGCAAATGGCTTCACGCCGAACAGAATGTGCTCAGTAATATTTCATCAAATTTGCATATTAAATGGAGGGAGCGCTGTATTATGCATGATAATGTATGCGCATTTTC
PMAC-bax00d08.b1	271-333	-1	CRCNEAC00012280	CRCNE00003851	EBF3	216.27	CNE	62	3e-09	0.8413	Human_chr10:131405313-131405579	TTTTAAAGTTTAATTAAGACCCCGAAGATTTCAAATTATATGCAATTTGGAGCGCCCGGGGCA
PMAC-bnt09c05.b1	338-419	-1	CRCNEAC00012323	CRCNE00003894	EBF3	108.3	CNE	81	2e-05	0.7073	Human_chr10:130410494-130410634	AGGGCGGCCTACGGGGAGAGGCACTGGCAGTTTAATGAGCGCTCTGTTTTGCCAGTAATGAGTGATAAATCAGCAGGGATTT
PMAC-bni75c09.g1	220-377	1	CRCNEAC00012325	CRCNE00003896	EBF3	191.29	CNE	157	1e-11	0.6709	Human_chr10:130397810-130398102	TTATTATATCAGCGACTGGGAGATTATTAATTAAAACCACCCGGCTAATACCCCTTGTCTGTCATGTAATTCAGCCGCTTTTCTGATGACATTTATTCCTCCGTGCTTTAAATATTCATAATGGAGTTACTTAGCCGTGCACTGGATGAATCCGTAAT
PMAC-amt30d12.g1	288-401	1	CRCNEAC00015116	CRCNE00004627	BCL11A	187.72	CNE	113	5e-17	0.7845	Human_chr2:60615673-60615900	ATTTACTAACGCTCATTTGAATATTAAAAACTTCTTTAATCTTCAAAGGCAAAATGGGCTCATGAATATTCATTTTGGCCAGAATCTAGTTCATTAAGTTGTAATTAATTCCAA
PMAC-bma35g11.g1	404-635	1	CRCNEAC00016158	CRCNE00004983	ZNF503	209.93	CNE	231	1e-20	0.7009	Human_chr10:77365089-77365383	TTTCTTTTGGCCGCCTCTCCCCTCATTTGTCATGATTATTGTTAAATTTTTCAACCTGTCACTGCTGACCGTAAATCAATGCCTGTAGTCTTCCTTTGTTATATCTCCTCTGAAAACAACCTTTCCTGTTAAATTAGGGCCTCCGCTACCTCTCATCCATTTAACAAGCCTGTCTGTCTCTTCACCCGGCCAATCTTTTGTTTGCTCCCTCCATTTGTCTTGCTTGCAATCA
PMAC-aiz50g07.b1	320-546	-1	CRCNEAC00016176	CRCNE00005001	ZNF503	180.4	CNE	226	2e-08	0.6624	Human_chr10:77140094-77140341	CATCAGGCAAGACTAATAGGTCGCAACAAAACGTTATTAATAGAGCGGGCGGTATAGAACGGCCCGTTATTAATGGTGGCTGTCACGGGCTTATTCGCGGCTAAATGAGAACCCTTCACAGTTTGCTGCGCAGCGCTGAATAACACAAGGCAGAGAAAGGTAACAAATGATCACTATTAATTATAGCGTTAGGCAGACAGACAGTAAAAAAAAGCCCATAAATAACA
PMAC-ara38c06.b1	418-643	-1	CRCNEAC00016183	CRCNE00005008	ZNF503	311.74	DCNE	225	1e-58	0.837	Human_chr10:77076279-77076688	ATAATGACACTCATTAATAACTGTCGGCTCCTACCATCAATTCCGCCCGCTCCTTGGCTCATTAGCATGATCTAGCATTTGTTCTCTGAAGATGGTAATTATTTTATACAACAGGCCAAGCCAATTACTTTGGTGAAATGGAATCACATTAATCAAACCTTAACAAGGTGGCAAATTTAAACACATCAGATTGCAGAAGGCAGCATAACTAATATGTCACTGTCAG
PMAC-agk89g05.g1	70-123	1	CRCNEAC00017976	CRCNE00005486	FOXB1	84.55	DCNE	53	2e-05	0.8704	Human_chr15:57985196-57985323	TCATAATGACACAAAAAATAATATTGTTTTATATTTGTATTATTTTATTGTTTC
PMAC-axv41g07.b1	171-275	-1	CRCNEAC00018063	CRCNE00005535	FOXB1	91.02	DCNEu	104	9e-30	0.9048	Human_chr15:58073145-58073276	TAATTGAGATATCTTATATAATTGATGTGCTGTAAAATTAATGAGTAATTTATGTAATTAGTCAATTAAGTGTAATTCCAGCTTATGTTCCAAATGCCCAGAAGG
PMAC-atw29a04.b1	37-319	-1	CRCNEAC00020579	CRCNE00006328	ZIC2	279.61	DCNE	282	1e-108	0.9614	Human_chr13:99436659-99437018	TTTTTCTGTTAGCTGGGTTTACATGTGATGTTTTAGTGCTTTTGCAAGTTCAATTTGTTAGTTCCTGTTCGGAAGATTGTGAGGAAAAATAAACGTCGTGCCGTTAGCTTTTCCGTAATAACGCCCTTCCTCCTGTAAATACCTGTTACCATATTTATCCATTTGTAATTAAATTATGGTATTAACTTGCTACAGAGGAAACAGTATTTATAAAGAATGTTTCTTAACTATAAATATGTACAATTGTGAGCATAAACTGTTTCAGATTTTTTATTTGAAGGTT
PMAC-azl77b12.g1	512-683	1	CRCNEAC00020589	CRCNE00006338	ZIC2	130.29	CNE	171	4e-58	0.9371	Human_chr13:99875442-99875630	TTAATTAAGATAACAATGCAAAGCCCTTCATTAGAAGCATAGGAAAAGTTCTTCCTTGGTCCTTGGAGAGAATATTATATGCAAGCCCTGTTGTGTGGGTTGCAAGGTGTCACTGGAATTTATATGCATTACTTGTCTAATTGCAGTAAATGTAGCATGTCCAGATAGGTTT
PMAC-azl77b12.g1	790-846	1	CRCNEAC00020590	CRCNE00006339	ZIC2	110.01	CNE	56	1e-10	0.8947	Human_chr13:99875718-99875870	CTGTTGTTGGACCCTGTCTTTTTATGGCAGAGCAGTAAACATGACAGGTTGTTTGGG
PMAC-bax22c04.g1	98-152	1	CRCNEAC00023473	CRCNE00007272	IRX5	141.02	CNE	54	2e-09	0.8909	Human_chr16:52538375-52538569	TTAATTATAGCCTACAAGCCCGTTACAGATAATTTTATGGCAAACATATTGTTTC
PMAC-ann29c09.b1	140-193	1	CRCNEAC00023487	CRCNE00007286	IRX5	89.97	CNE	53	0.0002	0.7963	Human_chr16:52652356-52652475	GAGATCACCATCTTTATCATTTATTGAGGCATTGAGATTTATTGTGCTTTGATG
PMAC-adv45b12.g1	73-134	-1	CRCNEAC00023523	CRCNE00007322	IRX5	140.7	CNE	61	4e-06	0.7903	Human_chr16:53081571-53081750	AATTATGTGCATAAATAATAAAATACCTCTAATTAAAAAGCTCACAATAAATATGCAAAAAT
PMAC-ams99b08.b1	240-400	1	CRCNEAC00023538	CRCNE00007337	IRX5	329.71	DCNE	160	9e-37	0.8137	Human_chr16:53134530-53134932	TAATGGAATTCTATGGATTATTGATTTTTGATTTAGACCCTGCTCAACAGAAAGCCCATTTGGAAGACCCATTACCTCCGTAATGATTAAAGGCAAAAAGTTAATTTGGCAATTATGGAGCCAATAATAGAGTTGTCTGGTTTGCTTTGCATTGCTCAATT
PMAC-bbx38b08.b1	360-511	1	CRCNEAC00023546	CRCNE00007345	IRX5	319.9	DCNE	151	3e-27	0.7895	Human_chr16:53173920-53174328	TTAAACCGGCAGGCAAAAGGACATCAAAAAGGTGTAAATTTCAGGCTCCCAGTTTGGCTTAAGTCAAGCATGAAATGAAATGTAATGCTTTCAAGTGCCCTAGGCTTAGGTCCCATTGATGGCATTACTTCTGCACTAAGAGTCCCAGTCAG
PMAC-bod38h08.g1	747-818	-1	CRCNEAC00023592	CRCNE00007391	IRX5	127.98	CNE	71	0.0003	0.7222	Human_chr16:53637316-53637477	AAAGAAATAATAAAGGAAAATAAATAAATAAAAAATCAATAAATAAATTGAAAATAATAAAAGCTTTATTAT
PMAC-awj40c11.b1	95-316	-1	CRCNEAC00023596	CRCNE00007395	IRX5	366.47	DCNEu	221	3e-47	0.8063	Human_chr16:53780843-53781265	CTGAACATGAAATAATGATTTTCCGCCGGTATAATTACAAAGGCAACAGCTGATGGAGTCTGCATCCAGTGGGAATTATAGCAACGCCGCCCGCATTAAACCTCATTACGAGCGCTGCTGCAAAATTATTACAGCTTGTAATTGGGTGCTGAGATTTATCTACAGATTGGGCCCGGGTTCGCTAAGATTGTAATTACAGGCTCCACTGGTCAACCACTTATC
PMAC-alg12d07.b1	468-584	-1	CRCNEAC00024769	CRCNE00007658	TSHZ3	129.66	CNE	116	4e-06	0.6838	Human_chr19:36901824-36902004	GGCCGTCATCAATAACCGTGACACCACCGCGAATTCTCTCTCCTAATGAGCCATTGAGGAGGCAAAGCCGGTCGTTTGTCGGCGTGATAAATACAAATGATGTTAATGAAAATGAAT
PMAC-bma18h07.b1	268-429	1	CRCNEAC00024788	CRCNE00007677	TSHZ3	232.97	DCNE	161	1e-31	0.7778	Human_chr19:36606867-36607177	AAATCACAAGGGATGTTGTTAGTGTTCAGAAGCCATTATTAAAATGAAGCCAAATTTATGGATGACACTTTGCAACAATTAATCAGAAAGTGTTGATTAATGAAGTTACTTCATTATCCTGGGCGAAGCTCAGGAGCTGGGAGAGCCATCCAACGGATTATT
PMAC-bhh24h09.g1	137-252	1	CRCNEAC00024797	CRCNE00007686	TSHZ3	91.35	DCNE	115	1e-21	0.7931	Human_chr19:36530944-36531070	TGGAACGGGCTTTTATAGACAATTGCCATCCTTGATTTGATGCGTGATTGATTGCCTGTCATCTGGCGAGCTTTGATCTATTCATTCCTGATAAACATCAATAAATCACTCGCCAT
PMAC-azg40h07.g1	563-637	1	CRCNEAC00024798	CRCNE00007687	TSHZ3	60.32	DCNE	74	2e-24	0.9867	Human_chr19:36529736-36529810	TGTTTCATATTTGATTTAATTGTCTCTCTCCTGACAGGCACATTCATCAATAGCTTAATGGTCAATCAGAAGTTG
PMAC-blu93a01.g1	299-475	1	CRCNEAC00024800	CRCNE00007689	TSHZ3	149.96	DCNE	176	9e-14	0.6271	Human_chr19:36529097-36529287	ATGACCACAGAGTGGTTGTGGAGACTACCTCATTAGAGCTTGCCTAATTAGCCGCTTGTATGATGGATTTGTGATGGGCGCGGGAGCGATGGCGGATAGGTCCAGCGGGCTGTCACACGGCAGAATTAGTTTTGCAGCCAGTTTGATGTAATCAAGTTGATATTATGCAGTCTCGGC
PMAC-bmt81e09.b1	619-691	1	CRCNEAC00024802	CRCNE00007691	TSHZ3	214.29	CNE	72	0.0001	0.726	Human_chr19:36522846-36523084	TCCAGTAGGCGCTGTCATTGGTGATGAATGTTTTTGATCGTTAGGTCTGATAAACATGTGCTTAATGAGATTT
PMAC-akj06g02.g1	65-202	1	CRCNEAC00024807	CRCNE00007696	TSHZ3	232.9	DCNEu	137	1e-31	0.8261	Human_chr19:36498387-36498652	AACTCACCCGGCTTGTCAATCACACTGCAGAAAGTAATTGGACATGGTCTAAGCCCGAGCTGATGGATTGTAAATCATTCGAGATTAAATTAAAAGATAATGCACAAACTTAATGGCTTGTGTTTTGCCATCAGAATT
PMAC-asq98b05.g1	131-214	-1	CRCNEAC00024809	CRCNE00007698	TSHZ3	64.01	DCNE	83	6e-23	0.9167	Human_chr19:36490564-36490647	GAGTAGGTCAAATGACATCTTTTGATCAGGGCTGTCCAAAGGGATCAAAGAAGACTGGCAGGTAATGGATATCTAGTGACAAAC
PMAC-atv31b03.b1	364-510	-1	CRCNEAC00024820	CRCNE00007709	TSHZ3	135.74	DCNE	146	6e-43	0.8844	Human_chr19:36332611-36332775	TAATCAACTTCCTTAATGAAATACGTAATTAACATATTATAATTGTGGTAAAGATGATTTTGACAGAAATCATTTTCCATATCTAATACTATGCTAATTTAATCTGTTCCTCACTCCCCGACATGACCTTTAGTGATTAAGTTTCAT
PMAC-bcc80h07.g1	327-486	-1	CRCNEAC00024829	CRCNE00007718	TSHZ3	138.59	DCNE	159	1e-37	0.8375	Human_chr19:36045556-36045719	CATGAATCACTTCGTCTCCAGATTGAACCGCCCGACGCTTCGGCCTCCCAGATCAGCCAGACTTTGGCAATTTTTCTTCATTCCCGCTAACAATTTGGTAATGAAATATTGATTTTTAGTTAGATGGAAATAGCAGTTATTAAGTTTGCATTGATAAATC
PMAC-bfz75g02.g1	268-383	-1	CRCNEAC00026219	CRCNE00008113	NR2F1	518.2	DCNE	115	1e-05	0.681	Human_chr5:91073507-91074102	ATCCCAAGAGAATGAGAAAATAAATGATAATGCCCGACTACTGCCTGTGGAAATTAATTGCCACGATTTCATCCTTTCCACGTCGAACATTTGCTCTCAGAAACATTAACATATCT
PMAC-bmu69a11.g1	474-579	-1	CRCNEAC00026249	CRCNE00008143	NR2F1	289.97	CNE	105	1e-09	0.7075	Human_chr5:91996224-91996553	GTAATTGCTTCATGGTCAAGGACAATCTGCCGTCTGCCAGCCGCTTTCCTCCACTTCATTGTAGTCTGACATTTTACAGTAATTACTTTACTTCTGACCTGCGACA
PMAC-bai40c11.g1	87-235	1	CRCNEAC00026321	CRCNE00008215	NR2F1	227.96	DCNE	148	8e-19	0.7821	Human_chr5:92955805-92956068	AAAGATTAAAAACGACAAAAAGGAAATTAACATTTTCCAAATTATTGTAAATTGTCCTGTGTCTATGTATCCATAGCTGTTTTGTATTTTCTGGTTGCAAACCAGTTTTTTCTCGTGATTCCATACTAATAATTTTGATATAACCATTT
PMAC-blt87b03.g1	310-581	-1	CRCNEAC00032799	CRCNE00010102	ZNF503	299.39	CNE	271	4e-29	0.7133	Human_chr10:77543743-77544113	ATGAATACCGTAATCTATCAGATGCGTCACTCACAATGATTGATTACGCTCTGTCATTGAATAAGAATGACACGTTAACAAAGTTCTGCTCACAAAACACCTCCCCTAGTCGACGGGCAACGCACAGATGATTAATGGCTTGTCAGACCAGGATCCCACACCCGCCTTAATGAGGCACTAATTTATCATCGGTGTGGACTGGCATGTGTCAGGATGAAAGGCTTCAAAGCGCACCAAAGAATAGACTTGTTTTAGCCCTGACAAGTCTGACA
PMAC-ave62g11.g1	404-453	-1	CRCNEAC00032873	CRCNE00010176	ZNF503	153.37	DCNE	49	0.0003	0.82	Human_chr10:77043623-77043827	CTGATAAATGCGACTGCATTTCCCTCCATCCACAACCTCTGGTGTCAATA
PMAC-aha76g12.b1	128-230	-1	CRCNEAC00040393	CRCNE00000134	PAX2	403.04	CNEu	102	9e-14	0.7864	Human_chr10:102405079-102405539	TCCCAGCGGGGAAATTCAACCACAAAAACTCATTTTACTTTTAATAATCTGTCAGCAGCACCGGCGGCAGCCATAAATTATACAGCGAGTGTGTGGGGGAGCG
